# Supplementary material for: Epigenomic profiling of prostate cancer identifies differentially methylated genes in TMPRSS2:ERG fusion-positive versus fusion-negative tumors
Source: Clin Epigenetics. 2015 Dec 12;7:128. doi: 10.1186/s13148-015-0161-6 (PMC4676897; doi:10.1186/s13148-015-0161-6)
Supplement: Additional file 1: — List of 3101 top-ranked differentially methylated CpG sites. [file 13148_2015_161_MOESM1_ESM.txt]

x
1	cg24628676
2	cg08204702
3	cg11258089
4	cg22706610
5	cg26870744
6	cg07190535
7	cg08554295
8	cg16261871
9	cg19694010
10	cg15044248
11	cg14087806
12	cg08926571
13	cg06848185
14	cg08480458
15	cg02217247
16	cg10409919
17	cg15473186
18	cg25513610
19	cg09872233
20	cg07134632
21	cg22542803
22	cg17647537
23	cg12328660
24	cg02546941
25	cg13468945
26	cg01643090
27	cg06717750
28	cg12160600
29	cg24663311
30	cg12668309
31	cg26915558
32	cg17312492
33	cg10131972
34	cg10518264
35	cg05522498
36	cg11138769
37	cg20761290
38	cg04443870
39	cg18343292
40	cg02738156
41	cg23381749
42	cg02884239
43	cg23092775
44	cg17216737
45	cg08378505
46	cg26078977
47	cg14337339
48	cg02441103
49	cg19554255
50	cg01005308
51	cg22813950
52	cg04351793
53	cg13776499
54	cg17300544
55	cg03804136
56	cg10584024
57	cg14270293
58	cg13601472
59	cg26896572
60	cg14473838
61	cg01015401
62	cg16550453
63	cg16343129
64	cg00345025
65	cg12075498
66	cg03506452
67	cg21454031
68	cg16315417
69	cg13448775
70	cg10520594
71	cg07069759
72	cg26600802
73	cg20917083
74	cg14843888
75	cg01132522
76	cg10699884
77	cg21005416
78	cg02574175
79	cg08122899
80	cg17670237
81	cg12211364
82	cg01142735
83	cg11564601
84	cg25214914
85	cg14982472
86	cg16779463
87	cg26852723
88	cg05754939
89	cg16398761
90	cg01757124
91	cg05194316
92	cg21284779
93	cg16652521
94	cg10122050
95	cg21470947
96	cg11854392
97	cg15450139
98	cg21609087
99	cg23399257
100	cg14060519
101	cg23824902
102	cg19221542
103	cg03051880
104	cg11250576
105	cg22946615
106	cg07313701
107	cg15050051
108	cg20239391
109	cg13384150
110	cg23051970
111	cg02693279
112	cg03544474
113	cg02214745
114	cg24937735
115	cg15276256
116	cg27060386
117	cg04956362
118	cg20570797
119	cg19689506
120	cg04941831
121	cg00512404
122	cg05378118
123	cg26207766
124	cg12573791
125	cg20275528
126	cg22809017
127	cg13949086
128	cg23257225
129	cg01832005
130	cg06016394
131	cg07013787
132	cg08906309
133	cg04903089
134	cg11542784
135	cg19658665
136	cg10699871
137	cg06637812
138	cg05803296
139	cg20306574
140	cg24492886
141	cg27049094
142	cg21656801
143	cg03337918
144	cg14373727
145	cg02117924
146	cg16881512
147	cg27142354
148	cg25090604
149	cg25693317
150	cg06814654
151	cg03804272
152	cg13167816
153	cg05844827
154	cg01924596
155	cg08537367
156	cg10925082
157	cg07029287
158	cg06239616
159	cg13603332
160	cg17118095
161	cg16646662
162	cg02221302
163	cg03748243
164	cg20177385
165	cg07992044
166	cg10893908
167	cg08251761
168	cg11120913
169	cg15131146
170	cg08850729
171	cg25084760
172	cg15417798
173	cg17683908
174	cg22110839
175	cg18527241
176	cg08423575
177	cg13401301
178	cg13922488
179	cg00748718
180	cg01614101
181	cg10125703
182	cg13712023
183	cg19826026
184	cg04548336
185	cg07319528
186	cg06757810
187	cg10296688
188	cg16393012
189	cg22618405
190	cg09000800
191	cg03810376
192	cg25722983
193	cg13563298
194	cg22123784
195	cg26864297
196	cg15059608
197	cg02691393
198	cg23400715
199	cg18464991
200	cg14743812
201	cg08071719
202	cg26065318
203	cg05070558
204	cg04721934
205	cg25425537
206	cg14303478
207	cg01042641
208	cg04872707
209	cg06707343
210	cg15232885
211	cg08243931
212	cg14376289
213	cg05684715
214	cg18473335
215	cg18110822
216	cg21924449
217	cg00996847
218	cg21869055
219	cg16532016
220	cg08188268
221	cg21386414
222	cg22047552
223	cg27428708
224	cg08645907
225	cg04519550
226	cg25427871
227	cg11355217
228	cg07266126
229	cg26405376
230	cg26325430
231	cg03915638
232	cg08928696
233	cg13755204
234	cg02054358
235	cg05229759
236	cg11476211
237	cg22315192
238	cg11075561
239	cg12362478
240	cg04323925
241	cg04052934
242	cg25623934
243	cg26691179
244	cg05111146
245	cg27360992
246	cg14171343
247	cg19801646
248	cg05303208
249	cg02514888
250	cg13752545
251	cg13197560
252	cg14136083
253	cg23913941
254	cg23301462
255	cg14388601
256	cg07893801
257	cg25810857
258	cg13905757
259	cg17585181
260	cg10087172
261	cg01384143
262	cg02506275
263	cg27547703
264	cg06160973
265	cg11392885
266	cg12251803
267	cg19033906
268	cg24839386
269	cg21519058
270	cg15844191
271	cg04395332
272	cg21019522
273	cg07986199
274	cg02825171
275	cg09666573
276	cg04578935
277	cg15819128
278	cg11394820
279	cg08539872
280	cg21820652
281	cg08660295
282	cg06933697
283	cg12256206
284	cg20040041
285	cg26940518
286	cg22959512
287	cg19633435
288	cg17192247
289	cg17332306
290	cg17417291
291	cg02397720
292	cg13355542
293	cg14006649
294	cg07857040
295	cg24383329
296	cg04869949
297	cg05579652
298	cg06552660
299	cg16744973
300	cg06049381
301	cg03880642
302	cg00495811
303	cg02280038
304	cg08442823
305	cg11288260
306	cg15035360
307	cg14236389
308	cg16770799
309	cg19384540
310	cg17996401
311	cg00057240
312	cg22666103
313	cg15123742
314	cg03120475
315	cg08426200
316	cg25316172
317	cg27662505
318	cg14427668
319	cg11777506
320	cg13912274
321	cg14327393
322	cg04747539
323	cg14841483
324	cg17443821
325	cg12390895
326	cg10802927
327	cg25488206
328	cg16498194
329	cg19861858
330	cg00000165
331	cg13015710
332	cg24491766
333	cg16001384
334	cg03872934
335	cg11406388
336	cg13531800
337	cg04949632
338	cg21123355
339	cg06695115
340	cg09862420
341	cg14972228
342	cg26919723
343	cg15504041
344	cg01481000
345	cg01119452
346	cg08655800
347	cg19926480
348	cg23623251
349	cg15461413
350	cg05688651
351	cg03271293
352	cg11468953
353	cg13209077
354	cg06032349
355	cg00423035
356	cg12045337
357	cg13675721
358	cg10259701
359	cg07245678
360	cg21545013
361	cg22708087
362	cg08757037
363	cg26152017
364	cg06587521
365	cg12797684
366	cg15504747
367	cg23358740
368	cg01073332
369	cg15138846
370	cg02430183
371	cg13424940
372	cg20165520
373	cg22148695
374	cg26160189
375	cg22047295
376	cg17258816
377	cg13399638
378	cg26804299
379	cg01994902
380	cg01741688
381	cg01778994
382	cg02972941
383	cg20986887
384	cg14064503
385	cg22071224
386	cg15875654
387	cg08349573
388	cg02502233
389	cg01465596
390	cg02818322
391	cg16401207
392	cg26489413
393	cg11374425
394	cg17285208
395	cg16626196
396	cg04839673
397	cg16270485
398	cg01346152
399	cg07367434
400	cg04508870
401	cg20187173
402	cg23343486
403	cg14989988
404	cg14565903
405	cg26430081
406	cg18592174
407	cg14561934
408	cg15551096
409	cg01065210
410	cg13921956
411	cg26524263
412	cg10648543
413	cg22347212
414	cg10000318
415	cg12306086
416	cg00532802
417	cg12723492
418	cg16336227
419	cg02862087
420	cg22112360
421	cg16453560
422	cg23255368
423	cg21393051
424	cg10546210
425	cg11345505
426	cg11468193
427	cg19412669
428	cg03847796
429	cg17980786
430	cg05247821
431	cg06921552
432	cg04248796
433	cg00544674
434	cg02998075
435	cg24277586
436	cg17795059
437	cg16658008
438	cg07307994
439	cg17342283
440	cg16225773
441	cg12392104
442	cg27500798
443	cg19262683
444	cg23653492
445	cg00760950
446	cg15016481
447	cg15278262
448	cg23465685
449	cg04416414
450	cg11136886
451	cg14440024
452	cg13355574
453	cg25035059
454	cg26154268
455	cg27306787
456	cg20530835
457	cg16516400
458	cg23880822
459	cg07142010
460	cg09672452
461	cg27018309
462	cg00518857
463	cg12797594
464	cg16346422
465	cg13316191
466	cg00897703
467	cg24617171
468	cg27285599
469	cg07462279
470	cg02698806
471	cg24641773
472	cg27008565
473	cg01448276
474	cg05694021
475	cg23485307
476	cg16876790
477	cg26056348
478	cg11819799
479	cg25287071
480	cg22565251
481	cg22898745
482	cg22526705
483	cg04247829
484	cg13180809
485	cg05411594
486	cg06257936
487	cg15736524
488	cg06073302
489	cg14515424
490	cg08253374
491	cg00911226
492	cg18762465
493	cg25140607
494	cg12929160
495	cg15659052
496	cg24750887
497	cg07625774
498	cg02181847
499	cg21289397
500	cg04922971
501	cg26672688
502	cg24932457
503	cg01591938
504	cg00642970
505	cg20571967
506	cg13928566
507	cg14659930
508	cg06093039
509	cg22356957
510	cg22641280
511	cg19318218
512	cg26371345
513	cg18996910
514	cg07047570
515	cg00891541
516	cg11789820
517	cg04066190
518	cg12067015
519	cg10243939
520	cg16550446
521	cg19598567
522	cg12659952
523	cg10621576
524	cg18232347
525	cg14144513
526	cg21201294
527	cg09080173
528	cg13200838
529	cg20779334
530	cg21611708
531	cg07507493
532	cg18769120
533	cg11737941
534	cg13721551
535	cg23834919
536	cg08742262
537	cg18810342
538	cg03057409
539	cg02530656
540	cg25207127
541	cg12294361
542	cg08040429
543	cg18190417
544	cg05337441
545	cg02231729
546	cg09921821
547	cg19409546
548	cg17319374
549	cg03071245
550	cg01414934
551	cg11497377
552	cg11799593
553	cg05999993
554	cg12733396
555	cg23815853
556	cg01443071
557	cg21296230
558	cg03245734
559	cg13689831
560	cg06305609
561	cg04453352
562	cg04227278
563	cg03567760
564	cg21115691
565	cg15488794
566	cg18833140
567	cg08669954
568	cg16592378
569	cg25465438
570	cg07627485
571	cg03854913
572	cg06630455
573	cg05145649
574	cg00680551
575	cg08717751
576	cg12642693
577	cg05997350
578	cg04820159
579	cg27578381
580	cg17491449
581	cg12550597
582	cg11671265
583	cg12907959
584	cg06847146
585	cg22137772
586	cg00994629
587	cg00112238
588	cg15352367
589	cg06496470
590	cg15580684
591	cg16437385
592	cg21219966
593	cg23754431
594	cg19683989
595	cg06496222
596	cg21661837
597	cg20203592
598	cg07338917
599	cg03653399
600	cg16063312
601	cg19235893
602	cg07725527
603	cg08245849
604	cg19823698
605	cg13043509
606	cg04844977
607	cg08259276
608	cg03540731
609	cg07718444
610	cg21816308
611	cg25790453
612	cg07627639
613	cg02116953
614	cg01552748
615	cg20869257
616	cg21650243
617	cg01424624
618	cg23466491
619	cg04729730
620	cg05790451
621	cg08680693
622	cg25008182
623	cg05170706
624	cg20566450
625	cg07598549
626	cg12052765
627	cg15712559
628	cg16225800
629	cg05177629
630	cg02887530
631	cg12799846
632	cg01797450
633	cg05572417
634	cg02739280
635	cg09871637
636	cg02430797
637	cg03584506
638	cg24338491
639	cg12980127
640	cg09009380
641	cg24203376
642	cg00937286
643	cg00799984
644	cg17365504
645	cg07720789
646	cg03356689
647	cg13482073
648	cg20255231
649	cg27579233
650	cg19014435
651	cg24109739
652	cg03372174
653	cg23606669
654	cg27316811
655	cg10253640
656	cg27564792
657	cg27070962
658	cg13382567
659	cg06457011
660	cg25227936
661	cg04721087
662	cg09446220
663	cg23438893
664	cg09414280
665	cg25214376
666	cg15981195
667	cg10195169
668	cg13754665
669	cg22421859
670	cg15469709
671	cg06214997
672	cg18919106
673	cg11518454
674	cg00910015
675	cg07114009
676	cg21628504
677	cg15488143
678	cg09893570
679	cg02990291
680	cg26739230
681	cg27458265
682	cg19909117
683	cg16335868
684	cg17022232
685	cg11112419
686	cg02384546
687	cg18449997
688	cg07221438
689	cg10857221
690	cg23491593
691	cg19679327
692	cg01195276
693	cg12254179
694	cg16558695
695	cg15326513
696	cg11839095
697	cg22327175
698	cg09318375
699	cg23936766
700	cg21379458
701	cg17323040
702	cg06541222
703	cg17130457
704	cg19738121
705	cg01055099
706	cg07092029
707	cg05124129
708	cg11526928
709	cg05353478
710	cg11726701
711	cg07734106
712	cg11987645
713	cg15732658
714	cg03214130
715	cg17252884
716	cg02194684
717	cg10111328
718	cg27356396
719	cg01143938
720	cg11401866
721	cg11944428
722	cg08486903
723	cg26507988
724	cg09879805
725	cg18289306
726	cg16177556
727	cg07106761
728	cg00682263
729	cg07875146
730	cg10578938
731	cg12870811
732	cg25425705
733	cg24615189
734	cg23476065
735	cg20256375
736	cg26065799
737	cg24633771
738	cg22918012
739	cg05098096
740	cg01005486
741	cg10483660
742	cg11584519
743	cg22751696
744	cg27106643
745	cg18613324
746	cg10824972
747	cg06749053
748	cg15756114
749	cg18524114
750	cg09210519
751	cg16646054
752	cg11385684
753	cg17006281
754	cg13616930
755	cg16430880
756	cg02277965
757	cg15435490
758	cg13076441
759	cg26947766
760	cg18798922
761	cg05700724
762	cg17936721
763	cg16682257
764	cg19779076
765	cg23495733
766	cg26493224
767	cg16494192
768	cg07387634
769	cg10876767
770	cg07994487
771	cg13345122
772	cg02186782
773	cg16864819
774	cg14763706
775	cg02504617
776	cg04417773
777	cg12827262
778	cg23302989
779	cg20223206
780	cg01430344
781	cg11405544
782	cg22107210
783	cg08895590
784	cg05664352
785	cg01181009
786	cg17746395
787	cg23502883
788	cg16004738
789	cg21221571
790	cg03840496
791	cg23508887
792	cg06673178
793	cg12434889
794	cg01958906
795	cg14425468
796	cg16516973
797	cg19893316
798	cg10556064
799	cg03187073
800	cg21598047
801	cg06036459
802	cg21172319
803	cg01365639
804	cg02681173
805	cg04923845
806	cg15526939
807	cg02397552
808	cg12662084
809	cg09819083
810	cg19758837
811	cg16555537
812	cg01963134
813	cg25733272
814	cg06382093
815	cg12883617
816	cg14266156
817	cg00104845
818	cg11770663
819	cg22806934
820	cg21281951
821	cg23730649
822	cg16838838
823	cg22094599
824	cg13146674
825	cg16657724
826	cg03307401
827	cg07537530
828	cg25416067
829	cg00549475
830	cg16490823
831	cg17935811
832	cg02479744
833	cg21542223
834	cg15389338
835	cg02927074
836	cg08080660
837	cg11708690
838	cg02967812
839	cg22307444
840	cg26537568
841	cg24252287
842	cg12590430
843	cg04531473
844	cg03884132
845	cg05768824
846	cg06568438
847	cg07231005
848	cg14330460
849	cg02326058
850	cg05279291
851	cg00875382
852	cg03149128
853	cg13144594
854	cg20901959
855	cg10297792
856	cg10791541
857	cg17838545
858	cg19618622
859	cg05277122
860	cg25188398
861	cg10120764
862	cg20899781
863	cg14968732
864	cg02523270
865	cg11883418
866	cg13696490
867	cg18473521
868	cg20262818
869	cg08289350
870	cg03073429
871	cg20884605
872	cg17444859
873	cg14036923
874	cg00507477
875	cg24514678
876	cg04224786
877	cg02466588
878	cg20326248
879	cg20691722
880	cg22771603
881	cg26969179
882	cg10583651
883	cg19928955
884	cg25752754
885	cg25683268
886	cg13390059
887	cg09592121
888	cg00088183
889	cg14137625
890	cg22280258
891	cg12682870
892	cg13403586
893	cg06829681
894	cg01404893
895	cg04052235
896	cg22167515
897	cg25725843
898	cg04540711
899	cg01427815
900	cg27615363
901	cg11559162
902	cg23718606
903	cg08664412
904	cg02852529
905	cg12599850
906	cg06515328
907	cg00186529
908	cg23282585
909	cg13471990
910	cg25032793
911	cg13558971
912	cg17808823
913	cg07955474
914	cg02976843
915	cg25046878
916	cg26678765
917	cg10036003
918	cg13418415
919	cg14643001
920	cg08675117
921	cg09233392
922	cg10593713
923	cg11521404
924	cg08296665
925	cg19472078
926	cg22249932
927	cg06192883
928	cg19194373
929	cg13997668
930	cg10146277
931	cg17769523
932	cg12479933
933	cg10316857
934	cg25424856
935	cg26255996
936	cg11553618
937	cg02841651
938	cg20316440
939	cg23551120
940	cg09421083
941	cg09757109
942	cg24448421
943	cg12714421
944	cg24603444
945	cg23046903
946	cg00147509
947	cg26559829
948	cg08116775
949	cg08144931
950	cg17569842
951	cg16113681
952	cg19144866
953	cg08471739
954	cg16662768
955	cg13066658
956	cg15993281
957	cg14478460
958	cg19974227
959	cg25810792
960	cg26053840
961	cg04021014
962	cg09105683
963	cg12071888
964	cg02241891
965	cg21761639
966	cg12918421
967	cg10305311
968	cg16541222
969	cg12161982
970	cg19897017
971	cg16478536
972	cg17128308
973	cg12940747
974	cg17928317
975	cg15638768
976	cg21046160
977	cg24953335
978	cg07631435
979	cg20371142
980	cg18450540
981	cg09334731
982	cg05204566
983	cg00584026
984	cg24195359
985	cg20688709
986	cg06500792
987	cg11398452
988	cg06022562
989	cg04237288
990	cg21375511
991	cg16905265
992	cg22256944
993	cg07013955
994	cg08347875
995	cg16326611
996	cg03555502
997	cg14141328
998	cg16803846
999	cg05626927
1000	cg26182253
1001	cg08092680
1002	cg14785679
1003	cg02078517
1004	cg24822140
1005	cg15627136
1006	cg23821812
1007	cg04438395
1008	cg00469897
1009	cg13205617
1010	cg16270399
1011	cg15065622
1012	cg16128096
1013	cg02824888
1014	cg09938462
1015	cg14386951
1016	cg19162970
1017	cg12988424
1018	cg13849419
1019	cg14844559
1020	cg14033170
1021	cg14696458
1022	cg17862447
1023	cg09340205
1024	cg08935118
1025	cg25533096
1026	cg23002238
1027	cg00695391
1028	cg12064373
1029	cg12414070
1030	cg00419702
1031	cg25233139
1032	cg06591011
1033	cg07065220
1034	cg24035953
1035	cg12731799
1036	cg26800155
1037	cg09891125
1038	cg07296995
1039	cg12750103
1040	cg23504215
1041	cg20595198
1042	cg22594985
1043	cg02387843
1044	cg25384556
1045	cg19265886
1046	cg15461663
1047	cg01410163
1048	cg02029841
1049	cg22633096
1050	cg27533288
1051	cg04610274
1052	cg14605150
1053	cg11230031
1054	cg13540960
1055	cg20740434
1056	cg05502376
1057	cg19040163
1058	cg23937993
1059	cg17480076
1060	cg20212624
1061	cg20029881
1062	cg10299448
1063	cg01236751
1064	cg02506248
1065	cg27307183
1066	cg24804782
1067	cg04772683
1068	cg13654797
1069	cg26767897
1070	cg10956848
1071	cg10227358
1072	cg13573036
1073	cg04560225
1074	cg09631415
1075	cg19321696
1076	cg26470309
1077	cg14239348
1078	cg21218363
1079	cg12911496
1080	cg24757937
1081	cg06581978
1082	cg10821845
1083	cg11127249
1084	cg10994126
1085	cg03615568
1086	cg00367962
1087	cg02692808
1088	cg13841979
1089	cg14126608
1090	cg13993853
1091	cg03982087
1092	cg10861731
1093	cg07138070
1094	cg16564135
1095	cg24549268
1096	cg06650379
1097	cg15945287
1098	cg17881007
1099	cg25848037
1100	cg11509088
1101	cg21483092
1102	cg25338563
1103	cg03202693
1104	cg15661389
1105	cg06108782
1106	cg13152158
1107	cg05152874
1108	cg23655039
1109	cg00555420
1110	cg22644450
1111	cg04147593
1112	cg13205848
1113	cg15042080
1114	cg09732255
1115	cg17139666
1116	cg26215406
1117	cg19324437
1118	cg22941315
1119	cg19561972
1120	cg12157444
1121	cg23815312
1122	cg21497139
1123	cg26268701
1124	cg05758467
1125	cg21217886
1126	cg26666978
1127	cg00490075
1128	cg22152688
1129	cg16258337
1130	cg06412582
1131	cg19654195
1132	cg27577527
1133	cg19450056
1134	cg19256813
1135	cg11855117
1136	cg06133910
1137	cg16366686
1138	cg02025583
1139	cg27091865
1140	cg27407428
1141	cg06350853
1142	cg07535316
1143	cg04570265
1144	cg04603730
1145	cg25898076
1146	cg02259760
1147	cg23772205
1148	cg17486101
1149	cg11322251
1150	cg09491709
1151	cg09845604
1152	cg20537886
1153	cg14430141
1154	cg23934075
1155	cg17675712
1156	cg13378934
1157	cg08799778
1158	cg09633081
1159	cg05222924
1160	cg06847670
1161	cg17153138
1162	cg05723989
1163	cg11216917
1164	cg02101773
1165	cg18250028
1166	cg04330122
1167	cg05825559
1168	cg08946713
1169	cg09913813
1170	cg12948524
1171	cg17050097
1172	cg19349217
1173	cg25884488
1174	cg19176828
1175	cg23111488
1176	cg06792952
1177	cg16093065
1178	cg00730172
1179	cg17175984
1180	cg07101841
1181	cg22056102
1182	cg12020444
1183	cg19676502
1184	cg07973026
1185	cg05610131
1186	cg10279055
1187	cg04866162
1188	cg22519545
1189	cg18110168
1190	cg01232969
1191	cg24884703
1192	cg27135989
1193	cg21898944
1194	cg07217499
1195	cg22524951
1196	cg11654517
1197	cg12555380
1198	cg17477162
1199	cg23608384
1200	cg14795752
1201	cg17989833
1202	cg08825225
1203	cg09080553
1204	cg27517238
1205	cg12097325
1206	cg15187790
1207	cg03709475
1208	cg12147994
1209	cg19514694
1210	cg09781936
1211	cg01903702
1212	cg23463099
1213	cg13204568
1214	cg18111443
1215	cg27050031
1216	cg01116425
1217	cg14241731
1218	cg02902865
1219	cg05714496
1220	cg04927889
1221	cg12417603
1222	cg24254387
1223	cg20751398
1224	cg01855272
1225	cg02588321
1226	cg01185754
1227	cg12773197
1228	cg00383793
1229	cg04118306
1230	cg11190248
1231	cg06000878
1232	cg04042248
1233	cg14582191
1234	cg26237512
1235	cg26104072
1236	cg12136608
1237	cg02079122
1238	cg10465839
1239	cg25805482
1240	cg07271718
1241	cg02420480
1242	cg26644395
1243	cg00615377
1244	cg10059410
1245	cg23875663
1246	cg22731637
1247	cg17199320
1248	cg03725652
1249	cg27586596
1250	cg06728055
1251	cg26108976
1252	cg17174372
1253	cg24297835
1254	cg19442495
1255	cg09094964
1256	cg01787798
1257	cg04077417
1258	cg07260003
1259	cg07475394
1260	cg17577122
1261	cg05054531
1262	cg08015278
1263	cg09461420
1264	cg12109883
1265	cg20954987
1266	cg14972139
1267	cg01011530
1268	cg09417809
1269	cg08559712
1270	cg25236050
1271	cg13852784
1272	cg07476508
1273	cg23006227
1274	cg12845975
1275	cg18284089
1276	cg06787104
1277	cg14274357
1278	cg15598802
1279	cg21313729
1280	cg13292470
1281	cg20019410
1282	cg19988482
1283	cg23825092
1284	cg14826331
1285	cg13431165
1286	cg23726526
1287	cg19897940
1288	cg06436854
1289	cg16871385
1290	cg20041088
1291	cg20661176
1292	cg17284779
1293	cg11969108
1294	cg14655552
1295	cg06363485
1296	cg16606238
1297	cg12569216
1298	cg04714041
1299	cg04977834
1300	cg10249375
1301	cg11680590
1302	cg23523711
1303	cg19071879
1304	cg00507008
1305	cg02120582
1306	cg17339905
1307	cg06065225
1308	cg18235662
1309	cg17578341
1310	cg21654383
1311	cg26970841
1312	cg11282936
1313	cg26980244
1314	cg09382328
1315	cg00530564
1316	cg24719107
1317	cg04452095
1318	cg26543150
1319	cg03845745
1320	cg22418337
1321	cg24728949
1322	cg23161492
1323	cg09753013
1324	cg08214329
1325	cg03408024
1326	cg14215472
1327	cg12107018
1328	cg12534216
1329	cg13699355
1330	cg27401945
1331	cg03657573
1332	cg12691382
1333	cg21460403
1334	cg10504632
1335	cg25398315
1336	cg02637253
1337	cg26309870
1338	cg06881898
1339	cg16551670
1340	cg02231066
1341	cg22120095
1342	cg10025514
1343	cg20637688
1344	cg19847283
1345	cg13603508
1346	cg12297590
1347	cg24091270
1348	cg09623400
1349	cg23373401
1350	cg20644554
1351	cg24598316
1352	cg06654901
1353	cg02647042
1354	cg08291996
1355	cg26152983
1356	cg16932827
1357	cg27241808
1358	cg11134430
1359	cg07570142
1360	cg06152533
1361	cg22747501
1362	cg24844534
1363	cg16657152
1364	cg13305444
1365	cg25879102
1366	cg17711365
1367	cg08156066
1368	cg13361185
1369	cg04724873
1370	cg19731891
1371	cg19484420
1372	cg02569698
1373	cg25818109
1374	cg02054792
1375	cg05005343
1376	cg17429870
1377	cg26147947
1378	cg24155129
1379	cg26981268
1380	cg15836505
1381	cg00431699
1382	cg04511728
1383	cg20800117
1384	cg01094309
1385	cg21418534
1386	cg16512990
1387	cg15059558
1388	cg26819590
1389	cg07230581
1390	cg20749792
1391	cg23061578
1392	cg11412853
1393	cg23060872
1394	cg16680167
1395	cg03294424
1396	cg01109763
1397	cg03683587
1398	cg23837799
1399	cg09703824
1400	cg27406975
1401	cg05643339
1402	cg18044562
1403	cg17389813
1404	cg11142826
1405	cg00245192
1406	cg03568017
1407	cg13802583
1408	cg22460204
1409	cg24966702
1410	cg03312805
1411	cg20295992
1412	cg03553715
1413	cg03745002
1414	cg14126466
1415	cg13125488
1416	cg06351537
1417	cg14064268
1418	cg25981998
1419	cg02809707
1420	cg22264616
1421	cg02900995
1422	cg27089768
1423	cg00431549
1424	cg06226724
1425	cg26293019
1426	cg08844848
1427	cg26926765
1428	cg05158615
1429	cg18175809
1430	cg17945422
1431	cg06936155
1432	cg04676771
1433	cg26295435
1434	cg00857536
1435	cg18895336
1436	cg03401357
1437	cg03759454
1438	cg20824932
1439	cg09415272
1440	cg27485790
1441	cg05336051
1442	cg11750133
1443	cg14375543
1444	cg25218793
1445	cg23011597
1446	cg04772326
1447	cg04650676
1448	cg02086858
1449	cg09222367
1450	cg13420744
1451	cg09010748
1452	cg11958060
1453	cg05726239
1454	cg05357660
1455	cg18366455
1456	cg09696091
1457	cg06711448
1458	cg25260176
1459	cg08058156
1460	cg08774545
1461	cg01919939
1462	cg11018018
1463	cg06346857
1464	cg04667114
1465	cg20559608
1466	cg22682304
1467	cg19992633
1468	cg02948624
1469	cg23233200
1470	cg17553677
1471	cg10987597
1472	cg08276328
1473	cg15278646
1474	cg10953158
1475	cg07070348
1476	cg23226168
1477	cg07212543
1478	cg24548833
1479	cg27435133
1480	cg15184687
1481	cg11321090
1482	cg04885832
1483	cg21202355
1484	cg16294566
1485	cg14189750
1486	cg12494683
1487	cg21775463
1488	cg05949913
1489	cg19005707
1490	cg06315390
1491	cg12593431
1492	cg14795253
1493	cg08637403
1494	cg03342498
1495	cg20051949
1496	cg15000966
1497	cg00266286
1498	cg02058624
1499	cg10049708
1500	cg14378348
1501	cg07112473
1502	cg04913250
1503	cg22606205
1504	cg08916461
1505	cg03051777
1506	cg14663264
1507	cg17078116
1508	cg17352891
1509	cg23473114
1510	cg18362003
1511	cg01869186
1512	cg19880077
1513	cg04258001
1514	cg15515258
1515	cg22281697
1516	cg25595388
1517	cg18603473
1518	cg00509766
1519	cg09553982
1520	cg25792351
1521	cg04847825
1522	cg21191365
1523	cg03830585
1524	cg12158737
1525	cg00783104
1526	cg15992932
1527	cg08787968
1528	cg07577997
1529	cg17822807
1530	cg22150051
1531	cg01563704
1532	cg06930722
1533	cg24059115
1534	cg14150023
1535	cg17202313
1536	cg02951552
1537	cg23858650
1538	cg14137548
1539	cg09309208
1540	cg08879470
1541	cg15645638
1542	cg02733865
1543	cg00326908
1544	cg08847173
1545	cg17953701
1546	cg24705960
1547	cg20475322
1548	cg16195091
1549	cg26987367
1550	cg02536065
1551	cg17394901
1552	cg26688914
1553	cg23750704
1554	cg22294740
1555	cg08042322
1556	cg20474271
1557	cg22798707
1558	cg17907200
1559	cg22796355
1560	cg03808001
1561	cg13137032
1562	cg00872726
1563	cg12146864
1564	cg26069353
1565	cg21566177
1566	cg02709321
1567	cg13753662
1568	cg16865908
1569	cg16914035
1570	cg24923694
1571	cg11750736
1572	cg12593746
1573	cg16762735
1574	cg14317285
1575	cg08994384
1576	cg05156137
1577	cg00253658
1578	cg18106668
1579	cg03402369
1580	cg23393593
1581	cg20519121
1582	cg26583078
1583	cg21380860
1584	cg00811132
1585	cg05512157
1586	cg00694040
1587	cg02627991
1588	cg05088892
1589	cg20170989
1590	cg18944653
1591	cg10987840
1592	cg10362591
1593	cg27628370
1594	cg06864047
1595	cg14273822
1596	cg15152912
1597	cg16711792
1598	cg17036062
1599	cg04658945
1600	cg16027775
1601	cg21276379
1602	cg09076431
1603	cg22818556
1604	cg02369820
1605	cg07600193
1606	cg23009123
1607	cg07044938
1608	cg10049789
1609	cg12976145
1610	cg23339454
1611	cg19460909
1612	cg04172501
1613	cg21472642
1614	cg08382963
1615	cg16882206
1616	cg03058346
1617	cg25149251
1618	cg03275459
1619	cg03161476
1620	cg23336241
1621	cg03141298
1622	cg09711746
1623	cg24478034
1624	cg21957905
1625	cg10717691
1626	cg26648818
1627	cg10612692
1628	cg14069703
1629	cg08430813
1630	cg04697148
1631	cg12544951
1632	cg12664209
1633	cg04007531
1634	cg25150021
1635	cg11824639
1636	cg06786219
1637	cg15507486
1638	cg02091526
1639	cg04876407
1640	cg10464773
1641	cg11620475
1642	cg11090202
1643	cg16303129
1644	cg22210157
1645	cg26625629
1646	cg15556943
1647	cg20252837
1648	cg10452667
1649	cg08703191
1650	cg25489866
1651	cg20888292
1652	cg22983282
1653	cg25844222
1654	cg20387429
1655	cg20015689
1656	cg04473095
1657	cg06475633
1658	cg23024047
1659	cg04839207
1660	cg08712722
1661	cg12217954
1662	cg14920334
1663	cg26568372
1664	cg13009098
1665	cg12153794
1666	cg05157360
1667	cg21715599
1668	cg22511262
1669	cg14060111
1670	cg01492656
1671	cg11400774
1672	cg24225467
1673	cg01286133
1674	cg21789941
1675	cg23453435
1676	cg23409168
1677	cg12265950
1678	cg20212940
1679	cg26295808
1680	cg07273051
1681	cg27268279
1682	cg22127570
1683	cg05298922
1684	cg17621718
1685	cg25921112
1686	cg16052325
1687	cg10245273
1688	cg13905586
1689	cg17198320
1690	cg21184369
1691	cg09884225
1692	cg09015280
1693	cg26196531
1694	cg12793610
1695	cg05266786
1696	cg20051292
1697	cg06099439
1698	cg16623941
1699	cg01986263
1700	cg20103758
1701	cg10893986
1702	cg07335294
1703	cg09499849
1704	cg18766468
1705	cg07582862
1706	cg14872762
1707	cg02921003
1708	cg26870460
1709	cg21648069
1710	cg23269320
1711	cg25495545
1712	cg15833940
1713	cg18403606
1714	cg21525592
1715	cg15686334
1716	cg15056794
1717	cg25796439
1718	cg06963233
1719	cg22888055
1720	cg10794285
1721	cg00935717
1722	cg09446908
1723	cg16091269
1724	cg06238661
1725	cg16547579
1726	cg15872458
1727	cg26621770
1728	cg22332076
1729	cg00361495
1730	cg08769559
1731	cg11095743
1732	cg08736638
1733	cg16386396
1734	cg04432319
1735	cg14066751
1736	cg25010788
1737	cg07879727
1738	cg22096450
1739	cg15790037
1740	cg21183256
1741	cg09092054
1742	cg03370951
1743	cg15635368
1744	cg17083494
1745	cg04466840
1746	cg22963629
1747	cg00373707
1748	cg05543593
1749	cg02727423
1750	cg17658568
1751	cg22928386
1752	cg12115748
1753	cg03760809
1754	cg02210123
1755	cg19746873
1756	cg18422055
1757	cg00172603
1758	cg12116524
1759	cg16444968
1760	cg17717124
1761	cg06697057
1762	cg22911167
1763	cg17839721
1764	cg01571735
1765	cg03999434
1766	cg07297242
1767	cg23216015
1768	cg08692676
1769	cg08737770
1770	cg18887230
1771	cg10815657
1772	cg24304789
1773	cg06661450
1774	cg06643622
1775	cg08906246
1776	cg20585869
1777	cg25094569
1778	cg17588713
1779	cg20555674
1780	cg16919449
1781	cg24842086
1782	cg11828470
1783	cg00252418
1784	cg02032334
1785	cg04904030
1786	cg13787982
1787	cg03315407
1788	cg18877285
1789	cg23049226
1790	cg08348496
1791	cg01573149
1792	cg26037945
1793	cg13342435
1794	cg07045330
1795	cg22922861
1796	cg17394649
1797	cg13911501
1798	cg25347642
1799	cg16414143
1800	cg22680204
1801	cg17832341
1802	cg04124352
1803	cg09017139
1804	cg19961043
1805	cg01610488
1806	cg27558693
1807	cg13859208
1808	cg19226358
1809	cg27132471
1810	cg27141751
1811	cg03543893
1812	cg15457899
1813	cg05180443
1814	cg02177168
1815	cg11653519
1816	cg24894970
1817	cg08900518
1818	cg21353232
1819	cg15001406
1820	cg09746279
1821	cg15469272
1822	cg06516124
1823	cg24221919
1824	cg16847695
1825	cg02484210
1826	cg16715129
1827	cg12361262
1828	cg15647296
1829	cg14150907
1830	cg07605620
1831	cg05064665
1832	cg18919097
1833	cg11129341
1834	cg20633020
1835	cg10336039
1836	cg02616418
1837	cg02403180
1838	cg21170682
1839	cg18404205
1840	cg13326647
1841	cg04062767
1842	cg10375078
1843	cg01794926
1844	cg15843567
1845	cg03225882
1846	cg19529471
1847	cg08157459
1848	cg25608973
1849	cg05513208
1850	cg16715953
1851	cg07893921
1852	cg17436134
1853	cg13813366
1854	cg00574740
1855	cg23108728
1856	cg09506473
1857	cg03152187
1858	cg05298458
1859	cg00968638
1860	cg14729980
1861	cg18968597
1862	cg07846081
1863	cg03330678
1864	cg01820962
1865	cg08571918
1866	cg08252579
1867	cg10071690
1868	cg10961841
1869	cg09102864
1870	cg24489983
1871	cg17286640
1872	cg23258881
1873	cg26022064
1874	cg08474826
1875	cg23881566
1876	cg23917399
1877	cg21129006
1878	cg06910925
1879	cg17229173
1880	cg10316357
1881	cg17158564
1882	cg13872005
1883	cg25895695
1884	cg10059959
1885	cg25271479
1886	cg04856396
1887	cg11475550
1888	cg12764532
1889	cg00771247
1890	cg25450266
1891	cg04187403
1892	cg13405293
1893	cg06618740
1894	cg08660971
1895	cg21475076
1896	cg01560642
1897	cg12157364
1898	cg24974737
1899	cg25993608
1900	cg14191616
1901	cg18265162
1902	cg09077443
1903	cg13596049
1904	cg12999267
1905	cg12214908
1906	cg14623715
1907	cg25577497
1908	cg04728482
1909	cg06688621
1910	cg02799448
1911	cg07115626
1912	cg17131837
1913	cg05184311
1914	cg11569486
1915	cg15341350
1916	cg20145692
1917	cg15264806
1918	cg05143887
1919	cg12022772
1920	cg09607276
1921	cg06231581
1922	cg25586410
1923	cg00673290
1924	cg08746900
1925	cg18514820
1926	cg17153122
1927	cg23692620
1928	cg25753817
1929	cg20048529
1930	cg25969992
1931	cg18297736
1932	cg27571196
1933	cg07446674
1934	cg25517810
1935	cg20381767
1936	cg00817100
1937	cg05476483
1938	cg10785263
1939	cg01263942
1940	cg25996119
1941	cg15268740
1942	cg02149069
1943	cg10504392
1944	cg14283454
1945	cg09690103
1946	cg05472974
1947	cg06533314
1948	cg17271223
1949	cg25690715
1950	cg26843750
1951	cg08653747
1952	cg04394267
1953	cg03661567
1954	cg26537335
1955	cg02315271
1956	cg22256433
1957	cg16325378
1958	cg03283031
1959	cg19049152
1960	cg07617759
1961	cg07703756
1962	cg06093379
1963	cg20810675
1964	cg19704726
1965	cg05321361
1966	cg27409910
1967	cg04098866
1968	cg05740895
1969	cg26488544
1970	cg03026373
1971	cg07281370
1972	cg05262436
1973	cg11869628
1974	cg16232183
1975	cg07195851
1976	cg21577836
1977	cg05146852
1978	cg04599026
1979	cg21242918
1980	cg08491150
1981	cg21952119
1982	cg04101806
1983	cg06134790
1984	cg13164157
1985	cg06996147
1986	cg14251870
1987	cg02563349
1988	cg18052274
1989	cg14085012
1990	cg20345556
1991	cg06536378
1992	cg20628994
1993	cg03052301
1994	cg05686497
1995	cg20718214
1996	cg17339910
1997	cg24166450
1998	cg16501308
1999	cg03889226
[truncated: 1,102 more rows]
